# Supplementary material for: Unwinding of Medicaid enrollment and increased uninsured emergency department visits in California
Source: Health Aff Sch. 2025 Dec 22;4(1):qxaf238. doi: 10.1093/haschl/qxaf238 (PMC12849369; doi:10.1093/haschl/qxaf238)
Supplement: qxaf238_Supplementary_Data [file qxaf238_supplementary_data.zip]

Archive with 7 entries (7 files):
- Appendix.docx
- coi_disclosure JES.docx
- coi_disclosure LD.docx
- coi_disclosure tg.docx
- coi_disclosure_dm.docx
- coi_disclosure_NK.docx
- coi_disclosuren bu.docx
